# Supplementary material for: Oxygen-Plasma-Treated Al/TaOX/Al Resistive Memory for Enhanced Synaptic Characteristics
Source: Biomimetics (Basel). 2024 Sep 23;9(9):578. doi: 10.3390/biomimetics9090578 (PMC11430571; doi:10.3390/biomimetics9090578)
Supplement: Supplementary file 1 [file biomimetics-09-00578-s001.zip]

Archive with 1 entries (1 files):
- biomimetics-3153903-supplementary.pdf
